# Supplementary material for: Differentiated Neurons Are More Vulnerable to Organophosphate and Carbamate Neurotoxicity than Undifferentiated Neurons Due to the Induction of Redox Stress and Accumulate Oxidatively-Damaged Proteins
Source: Brain Sci. 2023 Apr 26;13(5):728. doi: 10.3390/brainsci13050728 (PMC10216341; doi:10.3390/brainsci13050728)
Supplement: Supplementary file 1 [file brainsci-13-00728-s001.zip]

Archive with 1 entries (1 files):
- brainsci-2358487-supplementary.pdf
